# Supplementary material for: CRISPR/Cas9-Mediated Targeting of BPV-1-Transformed Primary Equine Sarcoid Fibroblasts
Source: Viruses. 2023 Sep 17;15(9):1942. doi: 10.3390/v15091942 (PMC10536948; doi:10.3390/v15091942)
Supplement: Supplementary file 1 [file viruses-15-01942-s001.zip]

Archive with 1 entries (1 files):
- viruses-2588587-supplementary.pdf
